# Supplementary material for: Combination therapy for treatment of Pseudomonas aeruginosa bloodstream infections
Source: PLoS One. 2018 Sep 20;13(9):e0203295. doi: 10.1371/journal.pone.0203295 (PMC6147480; doi:10.1371/journal.pone.0203295)
Supplement: S1 Dataset — (XLSX) [file pone.0203295.s002.xlsx]

## Sheet: Finale Daten
Gender	Age	Length Hospitalstay	ICU Stay	Number Positive Bloodcultures	Polymikrobial Bacteremia	PITTScore	Charlson Index	Immunosuppression	Neutropenia	Combinationtherapy	Adequate empirical treatment	Death	DeathBSIRelated
0	45	4	1	4	0	2	4	1	1	0	1	1	1
1	79	20	0	1	0	0	5	0	0	0	1	0	0
1	61	10	1	1	0	2	3	1	0	0	0	1	1
1	72	6	0	3	1	1	1	0	0	0	0	0	0
1	91	10	0	6	1	1	3	0	0	0	1	0	0
0	20	71	1	2	0	2	7	0	0	1	1	0	0
1	93	18	0	7	1	2	1	0	0	0	0	0	0
1	79	2	0	1	0	2	1	0	0	0	1	0	0
1	61	12	1	4	1	1	3	1	1	1	1	1	1
0	40	10	0	6	1	2	17	1	0	0	1	0	0
0	72	14	0	1	0	0	1	0	0	0	1	0	0
0	75	4	0	3	0	1	2	1	0	0	0	1	1
0	65	52	1	4	0	1	5	0	0	1	1	0	0
0	48	15	0	2	0	1	6	1	0	0	1	0	0
1	61	9	0	3	0	0	1	1	0	0	1	0	0
1	61	32	1	2	0	2	4	1	0	1	1	0	0
1	58	116	0	1	1	0	3	0	0	0	1	0	0
1	44	6	0	3	1	1	1	0	0	0	1	0	0
1	66	64	1	6	1	4	3	1	0	1	1	0	0
0	48	26	0	1	0	1	6	0	0	1	1	0	0
1	81	36	0	2	0	2	5	1	0	0	0	0	0
0	48	16	0	2	0	1	6	1	0	1	1	0	0
1	49	36	1	6	1	2	0	0	0	1	1	0	0
1	64	119	1	1	0	1	4	1	0	0	1	0	0
1	67	64	0	2	0	1	3	0	0	0	1	0	0
1	40	3	0	3	0	1	0	0	0	1	1	0	0
1	75	34	1	4	1	1	2	0	0	0	1	0	0
1	72	6	0	2	0	1	1	0	0	0	1	0	0
0	62	123	1	6	1	0	3	0	0	1	1	0	0
1	78	7	1	2	1	2	5	0	0	0	1	1	1
0	72	22	1	2	0	1	4	1	0	0	1	1	0
1	69	3	1	2	0	0	2	0	0	0	1	1	1
1	62	4	1	2	0	0	5	1	0	1	0	1	1
0	24	42	1	6	1	3	1	1	0	1	1	1	1
0	44	57	0	7	1	2	4	1	1	1	1	1	1
1	45	36	1	3	0	0	2	1	0	1	1	0	0
1	71	24	1	7	1	1	1	0	0	1	1	0	0
1	66	40	0	1	0	1	6	0	0	1	1	0	0
1	78	16	0	4	1	1	3	0	0	0	1	0	0
0	36	66	1	2	0	1	1	0	0	1	1	0	0
1	67	40	0	2	1	0	2	0	0	0	1	0	0
1	67	2	1	3	0	0	1	0	0	0	0	1	1
1	78	18	0	1	0	1	0	0	0	0	1	0	0
1	55	48	1	2	0	2	1	0	0	1	0	0	0
1	71	61	0	8	1	1	4	1	1	1	1	0	0
1	68	34	0	2	0	2	0	0	0	1	1	0	0
1	91	6	1	4	0	0	5	0	0	0	1	1	1
1	91	2	0	3	1	1	4	0	0	0	1	1	1
1	71	51	1	2	1	2	1	1	0	0	1	0	0
1	66	20	0	1	0	0	4	1	1	1	1	0	0
1	66	27	1	5	1	2	3	0	0	1	1	0	0
1	57	45	0	2	0	0	2	1	0	1	1	0	0
0	42	35	1	2	0	1	1	0	0	1	1	0	0
0	93	10	0	4	1	1	4	0	0	0	0	0	0
1	63	3	1	2	0	1	4	0	0	0	1	0	0
0	74	58	0	3	0	0	4	0	0	1	1	0	0
0	66	29	0	1	0	2	5	1	1	1	1	0	0
1	56	24	1	2	0	2	7	1	0	0	0	1	1
1	51	14	1	1	0	6	3	1	1	1	1	1	0
1	57	17	0	1	0	2	1	0	0	0	1	0	0
1	70	15	1	2	1	0	2	0	0	1	0	1	0
1	77	15	0	2	0	1	5	1	1	1	1	0	0
0	81	16	0	2	0	0	5	1	1	1	1	0	0
1	62	30	0	2	0	1	3	0	0	0	1	0	0
1	77	11	0	3	1	1	5	1	0	0	0	0	0
1	82	35	1	1	0	1	2	0	0	1	1	0	0
1	51	48	1	4	1	3	1	0	0	0	1	0	0
1	29	4	0	3	0	0	2	1	0	1	1	0	0
1	85	23	0	2	0	1	4	0	0	1	1	0	0
1	38	12	0	1	0	1	0	0	0	0	1	0	0
1	33	47	0	3	0	0	3	0	0	1	1	0	0
0	35	2	1	2	0	3	0	0	0	0	1	0	0
0	85	6	0	1	0	0	0	0	0	0	1	0	0
0	51	20	0	4	1	2	3	1	1	1	1	0	0
1	71	13	0	4	1	1	6	1	1	0	1	0	0
1	77	19	0	7	1	1	3	0	0	0	1	0	0
0	72	58	1	1	0	1	1	0	0	1	1	0	0
1	67	35	1	3	1	1	2	0	0	0	1	1	1
0	37	29	0	3	0	0	8	1	0	1	1	0	0
1	57	41	0	1	0	2	2	1	0	1	1	0	0
0	51	58	1	3	0	3	1	0	0	0	1	0	0
1	65	12	0	4	1	2	1	0	0	0	1	0	0
0	47	32	0	4	1	2	3	0	0	0	1	0	0
1	67	62	0	7	1	2	8	1	0	1	0	0	0
1	81	62	0	1	0	1	3	0	0	1	1	0	0
0	53	31	1	7	1	0	5	1	0	1	1	0	0
1	63	3	0	4	1	2	3	1	1	0	1	1	1
1	52	30	0	2	1	1	2	1	1	1	1	0	0
1	48	14	1	3	1	3	2	0	0	1	1	0	0
0	51	20	0	4	1	2	5	1	1	1	1	0	0
1	71	13	0	4	1	0	7	1	1	0	1	0	0
0	51	58	1	3	0	6	3	0	0	0	1	0	0
1	65	12	0	4	1	2	1	0	0	0	1	0	0
0	47	32	0	4	1	2	3	0	0	0	1	0	0
1	63	3	0	4	1	2	7	1	1	0	1	1	1
0	41	71	1	2	1	6	2	0	0	1	1	0	0
1	50	105	1	2	0	2	2	0	0	1	0	0	0
1	50	105	1	3	0	2	2	0	0	1	1	0	0
1	79	26	0	7	1	1	1	0	0	0	1	0	0
1	35	28	1	9	1	1	4	0	0	0	1	0	0
1	48	35	0	1	0	0	2	1	1	0	1	0	0
1	86	7	0	2	0	0	5	1	1	0	1	0	0
1	54	112	1	3	1	2	7	1	0	0		1	1
1	87	1	0	4	1	1	3	0	0	0	1	0	0
1	70	39	0	4	1	0	4	0	0	1	1	0	0
0	54	41	0	2	0	0	4	1	1	0	1	1	0
0	70	14	0	2	0	0	2	1	1	0	1	0	0
1	61	26	0	2	0	0	3	1	0	0	1	0	0
1	76	18	1	3	1	3	1	0	0	0	1	0	0
1	68	25	0	2	1	0	6	1	0	0	0	0	0
1	67	14	0	1	0	0	7	1	0	1	0	0	0
1	59	61	0	4	1	1	2	1	0	0	0	1	1
0	80	40	0	3	0	0	3	0	0	1	1	0	0
0	54	49	1	4	0	1	3	1	0	0	0	0	0
0	81	119	1	2	0	4	2	0	0	0	1	1	1
0	52	8	0	4	1	1	3	1	0	0	1	0	0
0	87	48	1	2	0	0	5	1	0	1	1	0	0
1	63	16	0	2	0	0	3	1	1	1	1	0	0
1	83	34	1	2	0	2	5	1	0	1	1	0	0
1	21	115	0	1	0	0	1	1	1	1	1	0	0
1	21	115	0	1	0	0	1	1	0	1	1	0	0
0	67	36	1	2	1	6	4	0	0	1	1	0	0
1	72	12	0	1	0	0	9	1	0	0	0	0	0
1	80	32	1	3	1	2	5	0	0	1	0	0	0
0	68	12	0	1	0	1	4	1	1	1	1	1	1
0	65	16	1	2	0	1	3	1	0	0	0	0	0
0	72	42	0	1	0	1	2	1	1	0	1	1	0
1	87	2	1	2	1	2	2	0	0	0	0	0	0
1	63	11	0	9	1	0	5	0	0	0	0	0	0
0	30	24	0	6	1	1	2	0	0	1	1	0	0
1	73	20	1	1	0	0	1	0	0	1	1	0	0
1	49	35	0	2	0	0	1	0	0	1	0	0	0
1	71	33	1	4	1	4	1	0	0	0	1	1	1
1	40	12	0	2	1	0	2	1	0	0	1	0	0
1	73	15	1	2	0	1	1	0	0	1	1	0	0
0	24	18	1	1	0	0	1	0	0	1	1	0	0
1	36	131	0	1	0	0	2	1	1	0	1	0	0
1	67	28	0	3	0	0	0	0	0	0	1	0	0
0	68	32	0	1	0	0	2	1	0	0	1	0	0
1	49	47	0	2	0	0	2	0	0	0	1	0	0
1	81	7	0	9	1	1	3	0	0	0	1	0	0
0	61	16	0	1	0	1	2	1	1	0	1	0	0
1	50	16	0	2	0	0	5	1	1	1	1	1	1
1	77	25	0	2	0	1	1	0	0	0	1	0	0
1	88	15	0	4	1	0	4	0	0	0	1	0	0
1	90	22	0	4	1	2	5	0	0	0	1	0	0
1	80	15	0	2	0	1	2	0	0	0	1	0	0
1	66	16	0	2	0	2	0	0	0	0	1	0	0
1	73	4	1	1	0	0	2	1	0	0	0	1	1
1	48	51	0	1	0	1	2	0	0	0	1	0	0
1	89	15	1	1	0	1	4	0	0	0	0	0	0
1	85	32	0	1	0	10	5	1	0	0	0	1	1
1	67	17	0	2	1	0	3	1	0	0	1	0	0
0	65	16	0	1	0	0	2	0	0	0	1	0	0
0	75	19	1	4	0	1	2	0	0	1	1	0	0
0	44	236	0	1	0	0	3	1	1	1	1	0	0
1	75	5	0	1	0	0	4	1	0	1	1	0	0
1	100	1	0	3	1	0	1	0	0	0	1	0	0
0	60	74	1	1	0	0	3	1	0	1	0	0	0
1	47	31	0	3	1	0	1	1	0	1	0	0	0
1	87	25	0	4	0	0	2	1	0	1	0	0	0
0	71	72	0	2	0	3	3	1	1	0	1	1	1
0	83	17	1	2	0	2	4	1	0	1	1	0	0
1	76	19	1	2	1	2	5	1	0	0	1	0	0
1	68	19	0	2	0	0	8	1	0	1	0	0	0
1	84	16	0	2	1	0	1	0	0	0	1	0	0
1	46	25	0	1	0	0	4	1	0	0	0	0	0
1	77	17	0	1	0	0	2	1	0	0	1	0	0
1	49	38	0	8	1	2	4	0	0	1	1	0	0
1	83	1	1	4	1	2	2	0	0	0	0	0	0
0	61	99	1	1	0	1	2	1	0	0	1	0	0
1	47	50	0	1	0	0	7	1	0	1	1	0	0
1	74	24	0	2	0	2	5	1	1	1	1	0	0
1	26	24	0	1	0	0	0	0	0	0	1	0	0
1	77	7	1	2	0	2	4	0	0	0	1	1	1
1	71	8	0	1	0	0	2	0	0	0	1	0	0
1	84	15	0	1	0	0	4	1	0	1	1	0	0
1	68	65	0	2	1	0	4	1	0	1	1	0	0
1	63	88	1	2	0	1	5	1	0	0	1	0	0
0	53	28	1	2	0	1	1	0	0	1	0	0	0
0	50	97	1	3	0	0	5	1	0	1	1	0	0
1	64	13	1	1	0	0	6	1	0	0	1	0	0
1	70	46	1	1	0	2	6	1	0	0	1	0	0
0	90	2	0	1	0	3	3	0	0	0	1	1	1
0	55	57	0	2	0	0	4	1	0	0	1	0	0
0	60	27	1	3	1	4	3	0	0	0	0	1	1
0	83	9	0	1	0	0	2	1	1	1	1	0	0
